# Supplementary material for: Phylogeography of 912 Cherry Accessions Insight into Independent Origins of Fruiting Cherries and Domestication Footprints of Cultivated Chinese Cherry (Prunus pseudocerasus Lindl.)
Source: Plants (Basel). 2023 Jun 9;12(12):2258. doi: 10.3390/plants12122258 (PMC10302293; doi:10.3390/plants12122258)
Supplement: Supplementary file 1 [file plants-12-02258-s001.zip]

Archive with 2 entries (2 files):
- Supplementary Figure S1-S4.pdf
- Supplementary Table S1-S6.xlsx
